# Supplementary material for: Genomic dynamics associated with malignant transformation in IDH1 mutated gliomas
Source: Oncotarget. 2015 Oct 20;6(41):43653–66. doi: 10.18632/oncotarget.6189 (PMC4791257; doi:10.18632/oncotarget.6189)
Supplement: Supplementary file 3 [file oncotarget-06-43653-s003.xlsx]

## Sheet: Case1
Case	Sample	CHR	Segment	START	END	Size	FC	SCNA status	Contents
Case1	benign	chr4	4q13.1-4q35.2	61000000	191154276	131 Mb	0.574803	1-0	0.620617
Case1	benign	chr11	11p15.5-11p15.2	2000000	13000000	11 Mb	0.666667	1-0	0.6504
Case1	benign	chr17	17p13.3-17p11.2	0	18000000	18 Mb	1.29885	ND	ND
Case1	benign	chr19	19q13.2-19q13.43	41000000	59128983	19 Mb	0.818182	1-0	0.635253
Case1	malignant	chr1	1p36.33-1p36.22	0	12000000	12 Mb	0.330459	1-0	0.775194
Case1	malignant	chr1	1p36.22-1q44	12000000	249250621	237 Mb	0.445738	1-0	0.445738
Case1	malignant	chr3	3p26.3-3p21.2	0	52300000	52 Mb	0.781034	1-0	0.443257
Case1	malignant	chr3	3p21.1-3p13	52700000	70000000	17 Mb	0.69269	ND	ND
Case1	malignant	chr3	3p13-3p12.2	70000000	80000000	10 Mb	1.27963	ND	ND
Case1	malignant	chr3	3p12.2-3q21.1	80000000	122000000	42 Mb	0.917355	ND	ND
Case1	malignant	chr3	3q21.1-3q23	122000000	140000000	18 Mb	1.20009	ND	ND
Case1	malignant	chr3	3q23-3q26.32	140000000	177000000	37 Mb	0.69269	ND	ND
Case1	malignant	chr3	3q26.32-q29	177000000	198022430	23 Mb	0.975014	ND	ND
Case1	malignant	chr4	4q13.1-4q35.2	61000000	191154276	131 Mb	0.601803	1-0	0.836781
Case1	malignant	chr5	5p15.33-5q35.1	0	180915260	181 Mb	0.626569	1-0	0.844757
Case1	malignant	chr6	6q13-6q27	70000000	171115067	101 Mb	0.812962	1-0	0.420559
Case1	malignant	chr7	7p22.3-7q11.1	0	60000000	60 Mb	1.0806	ND	ND
Case1	malignant	chr7	7q11.1-7q11.23	60000000	75000000	75 Mb	0.521791	ND	ND
Case1	malignant	chr7	7q11.23-7q22.1	75000000	100000000	25 Mb	1.89138	ND	ND
Case1	malignant	chr7	7q22.1-7q32.1	100000000	128000000	43 Mb	1.98867	ND	ND
Case1	malignant	chr7	7q32.1-7q36.1	128000000	149000000	21 Mb	1.05846	ND	ND
Case1	malignant	chr7	7q36.1-7q36.3	149000000	159138663	11 Mb	0.589755	ND	ND
Case1	malignant	chr8	8p23-8p23	0	5000000	5 Mb	0.652269	1-0	0.857448
Case1	malignant	chr8	8p23.2-8p22	5000000	15000000	10 Mb	0.955353	ND	ND
Case1	malignant	chr8	8p22-8q11	15000000	50000000	40 Mb	0.53263	1-0	0.831312
Case1	malignant	chr9	9p24-9p23	0	13000000	13 Mb	0.521791	1-0	0.844091
Case1	malignant	chr9	9p23-9p22.3	13000000	15000000	2 Mb	2.09345	ND	ND
Case1	malignant	chr9	9p22.3-9p21.3	15000000	21700000	6 Mb	0.639298	ND	ND
Case1	malignant	chr9	9p21.3-9p21.3	21700000	25000000	4 Mb	0.201453	ND	ND
Case1	malignant	chr9	9p21.3-9p21.1	25000000	30000000	5 Mb	0.995138	ND	ND
Case1	malignant	chr9	9q21-9q34	80000000	141213431	61 Mb	1.2524	ND	ND
Case1	malignant	chr10	10p12-10q23.32	23000000	93000000	70 Mb	0.577922	1-0	0.85
Case1	malignant	chr10	10q23.32-10q24.2	93000000	101000000	7 Mb	0.936138	1-0	0.245
Case1	malignant	chr10	10p12-10q26	101000000	123000000	25 Mb	0.566298	1-0	0.847487
Case1	malignant	chr11	11p15	2000000	13000000	11 Mb	0.566298	1-0	0.829645
Case1	malignant	chr11	11p15-11q12	15000000	60000000	45 Mb	1.0806	ND	ND
Case1	malignant	chr11	11q12-11q13	60000000	67000000	10 Mb	0.601803	ND	ND
Case1	malignant	chr11	11q13.2-11q13.2	67000000	68000000	1 Mb	0.490358	ND	ND
Case1	malignant	chr11	11q13-11q25	68000000	135006516	65 Mb	0.626569	1-0	0.853804
Case1	malignant	chr12	12p13-12q24	0	115000000	115 Mb	0.829435	1-0	0.35681
Case1	malignant	chr13	13p13-13q34	0	115169878	116 Mb	0.601803	1-0	0.841061
Case1	malignant	chr14	14q32-14q32	93000000	102000000	11 Mb	1.01574	2-0	0.368387
Case1	malignant	chr16	16p13-16q11	5000000	40000000	35 Mb	0.665486	1-0	0.567778
Case1	malignant	chr16	16q11-16q24	40000000	90354753	50 Mb	0.38742	1-0	0.803881
Case1	malignant	chr17	17p13-17p11	0	18000000	18 Mb	0.50066	1-0	0.876424
Case1	malignant	chr17	17p11.2-17q12	22000000	38000000	16 Mb	0.554879	1-0	0.612
Case1	malignant	chr17	17p11-17q24	38000000	66000000	50 Mb	0.881028	1-0	0.786645
Case1	malignant	chr17	17q24-17q25	66000000	80000000	10 Mb	0.614072	1-0	0.444727
Case1	malignant	chr18	18p11-18q11	0	17000000	20 Mb	0.470261	1-0	0.717714
Case1	malignant	chr18	18p11.1-18q21.2	17000000	22000000	5 Mb	0.781034	ND	ND
Case1	malignant	chr18	18q11.1-18q21.2	22000000	50000000	40 Mb	1.84529	ND	ND
Case1	malignant	chr18	18q21.2-18q21.33	50000000	60000000	10 Mb	1.03684	ND	ND
Case1	malignant	chr18	18q21-18q23	60000000	78077248	18 Mb	1.05846	ND	ND
Case1	malignant	chr19	19p13-19q13	41000000	59128983	19 Mb	0.378913	1-0	0.850055
Case1	malignant	chr20	20q11-20q13	35000000	45000000	10 Mb	0.490358	1-0	0.849079
Case1	malignant	chr20	20q13-20q13	50000000	63025520	13 Mb	0.626569	1-0	0.854923
Case1	malignant	chr21	21p13-21q22	0	48129895	48 Mb	0.881028	1-0	0.496405
Case1	malignant	chr22	22p13-22q13	0	51304566	51 Mb	0.450813	1-0	0.855987
Case1	malignant	chrX	Xp22-Xq28	0	155270560	155 Mb	0.450813	1-0	0.835902

## Sheet: Case2
Case	Sample	CHR	Segment	START	END	Size	FC	SCNA status	Contents
Case2	benign	chr1	1p36-1p11	0	122000000	122 Mb	0.550725	1-0	0.598407
Case2	benign	chr19	19q11-19q13	26500000	59128983	31 Mb	0.362527	1-0	0.597516
Case2	malignant	chr1	1p36-1p11	0	122000000	122 Mb	0.496663	1-0	0.895676
Case2	malignant	chr2	2q13-2q33	112000000	204000000	92 Mb	0.951274	ND	ND
Case2	malignant	chr4	4q12-4q24	57000000	102000000	45 Mb	0.623894	1-0	0.893238
Case2	malignant	chr9	9p24-9p13	0	38000000	38 Mb	1.03135	ND	ND
Case2	malignant	chr14	14q11-14q32	19000000	107349540	88 Mb	0.563121	1-0	0.863097
Case2	malignant	chr17	17p13-17p11	0	24000000	24 Mb	0.718608	1-0	0.942589
Case2	malignant	chr18	18p11-18q23	0	78077248	78 Mb	0.84342	1-0	0.5239
Case2	malignant	chr19	19q11-19q13	26500000	59128983	31 Mb	0.330986	1-0	0.888122

## Sheet: Case3
Case	Sample	CHR	Segment	START	END	Size	FC	SCNA	Contents
D1	benign	chr1	1p36-1p11	0	122000000	122 Mb	0.538462	1-0	0.882329
D1	benign	chr19	19q11-19q13	26500000	59128983	31 Mb	0.481481	1-0	0.882388
D2	malignant	chr1	1p36-1p11	0	122000000	122 Mb	0.515152	1-0	0.905518
D2	malignant	chr17	17q21-17q25	45000000	81195210	36 Mb	1.24719	ND	ND
D2	malignant	chr19	19q11-19q13	26500000	59128983	31 Mb	0.449275	1-0	0.894657

## Sheet: SCNA.subclones
SCNA.TYPE	Case1 (benign)		Case1 (malignant)		SCNA Segments
	SCNA status	clonal contents (mean)	SCNA status	clonal contents (mean)
S1.1	1-0	0.64	1-0	0.84	4q13-4q35; 11p15; 19q13
S3.1	NA	NA	1-0	0.84	1p36; 5p15-5q35; 8p23-8p23; 8p22-8q11; 9p24-9p23; 10p12-10q26; 10p12-10q26; 11q13-11q25; 13p13-13q34; 16q11-16q24; 20q11-20q13; 22p13-22q13; Xp22-Xq28
S3.2	NA	NA	1-0	0.43	1p36-1q44; 3p26-3p21; 6q13-6q27; 12p13-12q24; 21p13-21q22
SCNA.TYPE	Case2 (benign)		Case2 (malignant)		SCNA Segments
	SCNA status	clonal contents (mean)	SCNA status	clonal contents (mean)
S1.1	1-0	0.6	1-0	0.89	1p36-1p11; 19q11-19q13
S3.1	NA	NA	1-0	0.88	4q12-4q24; 14q11-14q32; 17p13-17p11
S3.2	NA	NA	1-0	0.52	18p11-18q23
SCNA.TYPE	Case3 (benign)		Case3 (malignant)		SCNA Segments
	SCNA status	clonal contents (mean)	SCNA status	clonal contents (mean)
S1.1	1-0	0.88	1-0	0.9	1p36-1p11; 19q11-19q13
