# Supplementary material for: Genomic dynamics associated with malignant transformation in IDH1 mutated gliomas
Source: Oncotarget. 2015 Oct 20;6(41):43653–66. doi: 10.18632/oncotarget.6189 (PMC4791257; doi:10.18632/oncotarget.6189)
Supplement: Supplementary file 4 [file oncotarget-06-43653-s004.xlsx]

## Sheet: Case2
Case 2: Upregulated in malignant phehnotype (log2(FC)>3), 382 genes
No	SYMBOL	CHR	MAP	RPKM.BENIGN	RPKM.MALIGNANT	log2(FC)	A	DEG
1	SNORD5	11	11q21	0.857374	322.766	7.44554	4.61604	TRUE
2	ASIC4	2	2q35	0.870984	223.172	6.90467	4.35613	TRUE
3	SNORA40	11	11q21	0.979857	138.545	6.13919	4.05499	TRUE
4	GPR17	2	2q21	0.475769	81.0081	5.79623	3.45958	TRUE
5	RGMB	5	5q15	1.59219	139.427	5.7595	4.25392	TRUE
6	ANGPTL2	9	9q34	0.692245	82.7685	5.6294	3.57364	TRUE
7	SOX8	16	16p13.3	14.916	755.427	5.57066	6.77773	TRUE
8	CPXM1	20	20p13	0.903013	83.0028	5.46408	3.66033	TRUE
9	VGF	7	7q22.1	2.75866	158.652	5.40857	4.6145	TRUE
10	SNORD28	11	11q13	0.834202	76.2991	5.39723	3.57377	TRUE
11	LHFPL3	7	7q22.2	0.972754	80.7964	5.37376	3.66709	TRUE
12	WASH5P	19	19p13.3	0.326619	51.1605	5.29713	3.05632	TRUE
13	SNORD76	1	1q25.1	1.54327	93.4203	5.21434	3.95386	TRUE
14	SNORD27	11	11q13	0.86945	68.3821	5.21388	3.50955	TRUE
15	DEFB4A	8	8p23.1	0.184823	41.894	5.17803	2.83369	TRUE
16	SNORD30	11	11q13	0.894652	62.4581	5.0658	3.45483	TRUE
17	DEFB105A	8	8p23.1	0.131904	36.8343	5.06287	2.71019	TRUE
18	DEFB105B	8	8p23.1	0.131904	36.8343	5.06287	2.71019	TRUE
19	MIR570	3	NA	0.643031	52.5631	5.02681	3.22976	TRUE
20	TNFRSF21	6	6p21.1	1.80361	82.9332	4.90389	3.93923	TRUE
21	MIR4321	19	NA	0.781405	52.1351	4.89858	3.2823	TRUE
22	CACNG4	17	17q24	3.63971	135.329	4.87691	4.65249	TRUE
23	LPPR1	9	9q31.1	1.01843	57.794	4.86436	3.44542	TRUE
24	DEFB104A	8	8p23.1	0.110629	30.8932	4.8438	2.57328	TRUE
25	DEFB104B	8	8p23.1	0.110629	30.8932	4.8438	2.57328	TRUE
26	CXXC11	2	2q37.3	1.64983	74.4319	4.83121	3.8215	TRUE
27	DLL1	6	6q27	0.0748481	28.7973	4.79298	2.50062	TRUE
28	OLIG2	21	21q22.11	6.68424	209.478	4.77562	5.32971	TRUE
29	FERMT1	20	20p12.3	0.937503	51.8913	4.77076	3.33958	TRUE
30	KAT2A	17	17q21	4.3096	143.133	4.76265	4.78993	TRUE
31	DEFB106A	8	8p23.1	0.102543	28.6353	4.74841	2.51504	TRUE
32	DEFB106B	8	8p23.1	0.102543	28.6353	4.74841	2.51504	TRUE
33	SNORD29	11	11q13	1.92909	77.1399	4.73753	3.91922	TRUE
34	MIR1292	20	NA	0.949707	50.7753	4.73094	3.32872	TRUE
35	MIR943	4	4p16.3	1.32755	60.1245	4.71487	3.57624	TRUE
36	CXorf28	X	Xp22.33	0.0919985	27.3573	4.69868	2.47631	TRUE
37	SLC7A5	16	16q24.3	5.31107	162.32	4.69367	5.00472	TRUE
38	DEFB103B	8	8p23	0.0958555	26.7677	4.66328	2.4637	TRUE
39	PDGFRA	4	4q12	2.07309	75.8781	4.64481	3.9421	TRUE
40	BEST3	12	12q14.2-q15	1.39093	57.3542	4.60919	3.56217	TRUE
41	KLRC2	12	12p13	0.511441	35.1176	4.5787	2.88528	TRUE
42	LPL	8	8p22	3.2377	99.6811	4.57037	4.36846	TRUE
43	ZNF488	10	10q11.22	1.59009	60.4615	4.56861	3.65731	TRUE
44	MIR4326	20	NA	1.06433	45.6168	4.49711	3.29422	TRUE
45	SNORD104	17	17q23.3	1.56281	55.2425	4.45586	3.58566	TRUE
46	FAM90A10P	8	8p23.1	0.102204	23.1665	4.45455	2.36766	TRUE
47	MIR4793	3	NA	0.717802	36.4737	4.44724	3.00419	TRUE
48	BMP2	20	20p12	1.21618	47.0028	4.43697	3.36656	TRUE
49	DEFB107A	8	8p23.1	0.0797558	22.2719	4.42981	2.32561	TRUE
50	DEFB107B	8	8p23.1	0.0797558	22.2719	4.42981	2.32561	TRUE
51	MTRNR2L6	7	7q34	0.177133	24.0084	4.40906	2.43981	TRUE
52	LRRN1	3	3p26.2	1.16321	44.4154	4.39194	3.30914	TRUE
53	PTTG1	5	5q35.1	1.04925	41.4935	4.37407	3.22213	TRUE
54	RCOR2	11	11q13.1	0.381055	27.0129	4.34225	2.6369	TRUE
55	NPPA	1	1p36.21	1.16063	42.148	4.31977	3.27134	TRUE
56	DEFB109P1B	8	8p23.1	0.942457	37.5305	4.31005	3.11291	TRUE
57	KLRC3	12	12p13	0.703773	32.7845	4.30956	2.92351	TRUE
58	AZGP1	7	7q22.1	2.93724	75.6633	4.28328	4.11882	TRUE
59	LINGO1	15	15q24.3	4.46654	105.297	4.28132	4.59129	TRUE
60	DEFB103A	8	8p23.1	0.0709551	19.8143	4.2806	2.2392	TRUE
61	SNORA11D	X	Xp11.22	10.7784	224.269	4.25743	5.68679	TRUE
62	SNORA11E	X	Xp11.22	10.7784	224.269	4.25743	5.68679	TRUE
63	SLC1A1	9	9p24	0.629401	29.9765	4.24876	2.82872	TRUE
64	PABPC1L	20	NA	0.29201	23.2375	4.22955	2.48439	TRUE
65	SHD	19	19p13.3	4.51573	101.282	4.21286	4.56998	TRUE
66	BTBD17	17	17q25.1	0.51596	27.048	4.20959	2.70503	TRUE
67	MIR4690	11	NA	2.09258	55.4766	4.19077	3.72419	TRUE
68	SPAG11A	8	8p23.1	0.082089	18.6072	4.17949	2.20356	TRUE
69	MIR3922	12	NA	0.743747	30.2336	4.16284	2.88361	TRUE
70	WSB1	17	17q11.1	8.30952	163.009	4.13892	5.28817	TRUE
71	GAS1	9	9q21.3-q22	0.655086	27.7391	4.11804	2.78593	TRUE
72	MIR1238	19	NA	0.752817	28.9392	4.09429	2.85682	TRUE
73	OR6W1P	7	7q34	0.0411266	16.7363	4.09049	2.10339	TRUE
74	DLL3	19	19q13	2.15875	51.4266	4.05288	3.68579	TRUE
75	MIR1225	16	16p13.3	4.16164	84.2798	4.0463	4.39098	TRUE
76	CD24	6	6q21	12.5785	223.265	4.04581	5.78616	TRUE
77	AMOTL2	3	3q21-q22	1.41482	38.726	4.04009	3.29196	TRUE
78	CSPG4	15	15q24.2	0.670989	26.4854	4.03989	2.76065	TRUE
79	ASIC1	12	12q12	1.84693	45.7282	4.03682	3.52781	TRUE
80	PCDHB2	5	5q31	0.316917	20.4945	4.02873	2.41153	TRUE
81	LMF1	16	16p13.3	7.46132	137.063	4.0283	5.09503	TRUE
82	PCSK2	20	20p11.2	0.927749	30.3242	4.02229	2.95806	TRUE
83	KLRK1	12	12p13.2-p12.3	0.156182	17.7182	4.017	2.21787	TRUE
84	MIR1304	11	NA	10.9744	191.538	4.00712	5.58544	TRUE
85	MIR1909	19	19p13.3	1.56281	40.0508	4.00161	3.35853	TRUE
86	MIR597	8	8p23.1	0.643031	25.2871	3.99992	2.71632	TRUE
87	PLXNB3	X	Xq28	2.00577	47.0317	3.99818	3.58683	TRUE
88	SCARF2	22	22q11.21	0.478402	22.6029	3.99685	2.56247	TRUE
89	IGFBP3	7	7p13-p12	1.25025	34.9236	3.99678	3.16847	TRUE
90	MIR5687	5	NA	1.6245	40.5551	3.98491	3.3845	TRUE
91	RTKN	2	2p13.1	6.48883	115.262	3.95649	4.88298	TRUE
92	ATP6AP1	X	Xq28	8.45144	145.442	3.95365	5.21736	TRUE
93	MYCN	2	2p24.3	0.284693	18.8898	3.95254	2.33769	TRUE
94	ESAM	11	11q24.2	0.663061	24.7125	3.95055	2.70912	TRUE
95	TRO	X	Xp11.22-p11.21	0.514731	22.4132	3.95019	2.57416	TRUE
96	MIR4722	16	NA	6.27773	110.491	3.93729	4.83213	TRUE
97	GLCCI1	7	7p21.3	1.08368	30.7988	3.93177	3.02502	TRUE
98	TRAF4	17	17q11-q12	2.30292	48.9649	3.9191	3.68329	TRUE
99	SYVN1	11	11q13	1.4253	35.6247	3.91658	3.23646	TRUE
100	LRP4	11	11p11.2	4.49281	80.479	3.89081	4.40295	TRUE
101	BCAN	1	1q31	70.12	1051.05	3.8868	8.09558	TRUE
102	MIR4697	11	NA	1.6034	37.1945	3.8749	3.31785	TRUE
103	FAM222A	12	12q24.11	3.06982	58.5951	3.87216	3.96104	TRUE
104	KLRC4-KLRK1	12	12p	0.127675	15.4996	3.87101	2.10886	TRUE
105	SAPCD2	9	9q34.3	2.83895	54.7373	3.85986	3.87064	TRUE
106	C2orf27A	2	2q21.2	0.406459	19.1942	3.8438	2.41397	TRUE
107	C2CD2L	11	11q23.3	0.481983	20.0434	3.82776	2.48141	TRUE
108	ELMO1	7	7p14.1	2.22618	44.26	3.81034	3.595	TRUE
109	MIR3692	6	NA	0.907808	25.6715	3.80531	2.83457	TRUE
110	PHLDA1	12	12q15	8.98133	138.447	3.80434	5.2214	TRUE
111	MIR128-2	3	3p22.3	0.743747	23.3325	3.80262	2.7035	TRUE
112	TOP2A	17	17q21-q22	0.172734	15.3219	3.79886	2.12931	TRUE
113	SHISA7	19	19q13.42	1.57628	34.8333	3.79794	3.26426	TRUE
114	FAM5B	1	1q24	1.87801	38.486	3.7782	3.41417	TRUE
115	LDLRAD3	11	11p13	2.54174	47.4637	3.77437	3.71165	TRUE
116	TMEM175	4	4p16.3	6.59024	101.793	3.75945	4.80387	TRUE
117	NCAN	19	19p12	5.08066	80.7866	3.74957	4.47901	TRUE
118	SLIT1	10	10q23.3-q24	2.1114	40.2644	3.72926	3.50219	TRUE
119	APC2	19	19p13.3	6.16335	93.6738	3.72426	4.70276	TRUE
120	GUSBP9	5	5q13.2	5.09331	79.0374	3.71537	4.46491	TRUE
121	FAM25C	10	10q11.22	0.0621661	12.9376	3.7139	1.94396	TRUE
122	FAM25B	10	10q11.22	0.0621661	12.9376	3.7139	1.94396	TRUE
123	FAM25G	10	10q11.22	0.0621661	12.9376	3.7139	1.94396	TRUE
124	SMOC1	14	14q24.2	8.41931	122.411	3.7117	5.09147	TRUE
125	ZDHHC11	5	5p15.33	1.7617	35.1022	3.70846	3.31979	TRUE
126	GRIK2	6	6q16.3	1.13339	26.7297	3.70021	2.94325	TRUE
127	RBM5	3	3p21.3	4.29295	67.786	3.69997	4.25406	TRUE
128	OLIG1	21	21q22.11	23.7927	318.978	3.68999	6.47684	TRUE
129	MIR4467	7	NA	0.995661	24.6364	3.68325	2.83849	TRUE
130	CRIP3	6	6p21.1	0.065117	12.631	3.6778	1.92991	TRUE
131	CRTAC1	10	10q22	1.53821	31.4613	3.67683	3.18223	TRUE
132	GUSBP2	6	6p21	1.76226	34.2839	3.67509	3.30339	TRUE
133	SEMA5B	3	3q21.1	0.365693	16.4141	3.67255	2.28591	TRUE
134	INSM1	20	20p11.2	0.480397	17.7048	3.65935	2.39566	TRUE
135	MICAL1	6	6q21	3.00211	49.4872	3.65708	3.8293	TRUE
136	BCAR1	16	16q23.1	2.28041	40.3796	3.65697	3.54236	TRUE
137	DSCAML1	11	11q23	0.953027	23.5616	3.65262	2.79202	TRUE
138	LRIG1	3	3p14	6.61171	94.589	3.65055	4.7535	TRUE
139	TM9SF4	20	20q11.21	1.40298	29.1495	3.64924	3.08944	TRUE
140	DCHS1	11	11p15.4	0.59838	19.0518	3.64905	2.50113	TRUE
141	LOC338799	12	12q24.31	3.91425	60.3711	3.64252	4.11823	TRUE
142	C19orf57	19	19p13.12	0.204746	14.0338	3.64141	2.08943	TRUE
143	MYC	8	8q24.21	0.992711	23.8593	3.64098	2.81522	TRUE
144	SOX4	6	6p22.3	9.21471	126.128	3.63757	5.17136	TRUE
145	MIR3916	1	NA	0.663774	19.6504	3.63364	2.55128	TRUE
146	TNR	1	1q24	1.74429	32.9772	3.63006	3.27146	TRUE
147	FAM110B	8	8q12.1	1.95253	35.5032	3.628	3.37595	TRUE
148	MIR1200	7	7p14.2	8.2308	113.104	3.62776	5.02033	TRUE
149	MOGS	2	2p13.1	0.722	20.2576	3.62582	2.597	TRUE
150	CTGF	6	6q23.1	1.37297	28.2443	3.62339	3.05839	TRUE
151	TPX2	20	20q11.2	0.440451	16.4824	3.60131	2.32717	TRUE
152	ZNF705B	8	8p23.1	0.0514425	11.6832	3.59248	1.86861	TRUE
153	C17orf70	17	17q25.3	0.685207	19.1703	3.58123	2.54354	TRUE
154	SEZ6L	22	22q12.1	8.32799	108.963	3.55931	5.00122	TRUE
155	GGT7	20	20q11.22	2.21056	36.846	3.55924	3.46245	TRUE
156	NOTCH1	9	9q34.3	1.46645	28.0035	3.55572	3.0803	TRUE
157	FA2H	16	16q23	0.510173	16.7488	3.55494	2.37218	TRUE
158	NUMA1	11	11q13	9.95633	127.734	3.55456	5.23097	TRUE
159	DGCR2	22	22q11.21	3.3436	49.8144	3.54827	3.89303	TRUE
160	ABHD6	3	3p14.3	3.15905	47.63	3.54752	3.83001	TRUE
161	PTPRS	19	19p13.3	4.88172	67.6433	3.54481	4.32864	TRUE
162	MEX3A	1	1q22	0.907512	21.1498	3.53753	2.70046	TRUE
163	C2orf80	2	2q34	0.614748	17.7237	3.53549	2.45905	TRUE
164	MEGF11	15	15q22.31	0.985013	21.8819	3.52699	2.75264	TRUE
165	FOXM1	12	12p13	0.86449	20.2802	3.51266	2.65511	TRUE
166	TACR1	2	2p12	0.0714479	11.2124	3.51071	1.85492	TRUE
167	MKRN3	15	15q11-q13	0.273146	13.467	3.5063	2.10155	TRUE
168	MIR3605	1	NA	1.24709	24.5208	3.50555	2.92083	TRUE
169	NAT16	7	7q22.1	0.336982	14.1731	3.50446	2.17121	TRUE
170	LOC729737	1	1p36.33	1.46683	26.8772	3.49835	3.05183	TRUE
171	PLA2G4B	15	15q11.2-q21.3	0.591162	16.9684	3.49731	2.41873	TRUE
172	LRP4-AS1	11	NA	0.642613	17.5333	3.49606	2.46402	TRUE
173	GRN	17	17q21.32	3.71679	52.0648	3.49188	3.98374	TRUE
174	LOC729732	8	8p23.1	6.86763	87.2241	3.48717	4.71952	TRUE
175	PODN	1	1p32.3	1.05855	21.8504	3.47252	2.77789	TRUE
176	MYT1	20	20q13.33	1.18713	23.1688	3.46603	2.86206	TRUE
177	LOC154822	7	7q36.3	0.0154019	10.1945	3.46266	1.75338	TRUE
178	ELFN1	7	7p22.3	0.132045	11.4647	3.46084	1.90935	TRUE
179	ATCAY	19	19p13.3	11.5031	136.559	3.45969	5.37406	TRUE
180	TBC1D3G	17	17q12	0.528117	15.7511	3.45443	2.33897	TRUE
181	MIR1469	15	15q26.2	5.36791	68.7829	3.45398	4.39781	TRUE
182	MIR548H4	8	NA	0.791423	18.5337	3.44679	2.5645	TRUE
183	POGZ	1	1q21.3	2.2157	34.0448	3.446	3.40813	TRUE
184	YPEL4	11	11q12.1	1.86955	30.2625	3.44554	3.24359	TRUE
185	GSX1	13	13q12.2	0.584435	16.2042	3.44072	2.38433	TRUE
186	LOC100133161	11	11p15.5	2.08849	32.4934	3.4389	3.34635	TRUE
187	TRIM67	1	1q42.2	0.957294	20.1974	3.43696	2.68734	TRUE
188	LINC00599	8	8p23.1	1.39577	24.9212	3.43557	2.97828	TRUE
189	UAP1L1	9	9q34.3	1.47154	25.6667	3.43156	3.02119	TRUE
190	NSUN5P2	7	7q11.23	3.79667	50.7464	3.43135	3.97771	TRUE
191	TTYH3	7	7p22	2.2597	33.9191	3.42121	3.41534	TRUE
192	MIR3658	1	NA	2.24476	33.723	3.41971	3.40797	TRUE
193	SNORD115-37	15	15q11.2	0.762111	17.8473	3.41898	2.52679	TRUE
194	MST1	3	3p21	1.28106	23.3963	3.41889	2.89915	TRUE
195	TMEM63B	6	6p21.1	1.9054	30.0508	3.41783	3.24765	TRUE
196	COL4A2-AS1	13	NA	0.11517	10.8392	3.40823	1.86138	TRUE
197	LPCAT1	5	5p15.33	0.533788	15.2751	3.4075	2.32085	TRUE
198	SMA5	5	5q13	3.67278	48.1699	3.39542	3.92199	TRUE
199	UBE2C	20	20q13.12	0.119924	10.664	3.38059	1.8537	TRUE
200	HERC2P9	15	15q13.1	3.70428	47.9492	3.37924	3.92359	TRUE
201	HSF4	16	16q21	3.33564	44.0531	3.37731	3.8049	TRUE
202	MIR3064	17	NA	43.6865	463.272	3.37706	7.1703	TRUE
203	C19orf10	19	19p13.3	2.36291	33.9319	3.37676	3.43809	TRUE
204	ABCC8	11	11p15.1	3.57462	46.4228	3.37386	3.88058	TRUE
205	MIR671	7	7q36.1	1.05523	20.2822	3.37227	2.72544	TRUE
206	LGALS3BP	17	17q25	4.98449	60.421	3.35943	4.26094	TRUE
207	LOC100132062	5	5q35.3	3.0816	40.636	3.35063	3.70445	TRUE
208	LOC100132287	1	1p36.33	3.0816	40.636	3.35063	3.70445	TRUE
209	SCRT2	20	20p13	0.138139	10.59	3.34813	1.86074	TRUE
210	SNHG1	11	11q12.3	10.8183	119.034	3.34435	5.23512	TRUE
211	ESYT2	7	7q36.3	1.45616	23.9303	3.34342	2.96812	TRUE
212	GPR173	X	Xp11	2.49888	34.5042	3.34303	3.47841	TRUE
213	SNORD115-38	15	15q11.2	0.762111	16.837	3.3395	2.48705	TRUE
214	LOC100506123	2	2q11	2.22735	31.6173	3.33722	3.35896	TRUE
215	CDT1	16	16q24.3	0.32429	12.3638	3.33503	2.07274	TRUE
216	DNER	2	2q36.3	12.5773	135.602	3.33071	5.42848	TRUE
217	ASAH2B	10	10q11.23	0.394447	13.028	3.33054	2.14496	TRUE
218	SCN3A	2	2q24	1.56497	24.7047	3.32502	3.02145	TRUE
219	MIR1227	19	NA	1.4191	23.2003	3.32248	2.93571	TRUE
220	LOC100133331	1	1p36.33	3.16174	40.4455	3.31596	3.71516	TRUE
221	SGK1	6	6q23	2.93957	38.2057	3.31495	3.63552	TRUE
222	SEC31B	10	10q24.31	0.565351	14.5658	3.31382	2.3034	TRUE
223	LOC283174	11	11q25	0.488728	13.7845	3.31194	2.23005	TRUE
224	PTPRZ1	7	7q31.3	11.9746	127.802	3.31139	5.35332	TRUE
225	PCDHB14	5	5q31	0.310652	11.981	3.30805	2.04431	TRUE
226	SNORD44	1	1q25.1	28.8078	294.126	3.30757	6.5514	TRUE
227	DEFB4B	8	8p23.1	0.208551	10.9657	3.30755	1.92705	TRUE
228	NOG	17	17q22	0.979338	18.4773	3.2987	2.63437	TRUE
229	MIR4701	12	NA	0.995661	18.4773	3.28685	2.64029	TRUE
230	CSPG5	3	3p21.3	10.7722	113.812	3.28583	5.20022	TRUE
231	PKMYT1	16	16p13.3	1.68467	25.1705	3.28513	3.06731	TRUE
232	MIR194-1	1	1q41	0.734892	15.911	3.28504	2.43737	TRUE
233	SNORD77	1	1q25.1	20.577	209.116	3.28362	6.07323	TRUE
234	C16orf58	16	16p11.2	4.2666	50.2855	3.28361	4.03867	TRUE
235	SNORD47	1	1q25.1	126.711	1242.13	3.28303	8.63825	TRUE
236	GFRA1	10	10q26.11	0.59321	14.5062	3.28284	2.31336	TRUE
237	SNORD75	1	1q25.1	12.5555	130.832	3.28176	5.40168	TRUE
238	PDXDC2P	16	16q22.1	4.57486	53.1147	3.27901	4.11844	TRUE
239	TMEM163	2	2q21.3	0.916959	17.5811	3.27694	2.57729	TRUE
240	PAQR4	16	16p13.3	5.05051	57.6356	3.27665	4.23538	TRUE
241	PBK	8	8p21.2	0.0334404	9.01319	3.27638	1.68564	TRUE
242	STT3A	11	11q23.3	1.32993	21.5466	3.27455	2.85756	TRUE
243	MIR765	1	1q23.1	4.37033	50.9313	3.27352	4.06177	TRUE
244	PXDN	2	2p25	0.908075	17.4497	3.27341	2.56882	TRUE
245	DOT1L	19	19p13.3	0.649975	14.9156	3.26993	2.35741	TRUE
246	SNORD80	1	1q25.1	109.352	1063.37	3.26982	8.42088	TRUE
247	GAS5	1	1q25.1	41.4195	408.128	3.26975	7.04153	TRUE
248	AGAP7	10	10q11.23	1.38146	21.9632	3.2694	2.88655	TRUE
249	MIR486	8	8p11.21	0.921358	17.5055	3.26776	2.576	TRUE
250	XYLT1	16	16p12.3	0.251585	11.0227	3.26394	1.95572	TRUE
251	MYO16	13	13q33.3	0.214344	10.651	3.26221	1.91128	TRUE
252	SERINC5	5	5q14.1	1.31212	21.1807	3.26202	2.84023	TRUE
253	CCNB2	15	15q22.2	0.16034	10.1134	3.25968	1.84439	TRUE
254	SDHAP1	3	3q29	0.698653	15.2036	3.25385	2.39131	TRUE
255	KIAA0895L	16	16q22.1	5.1306	57.3335	3.25022	4.24114	TRUE
256	TM7SF2	11	11q13	9.71401	100.848	3.24885	5.04585	TRUE
257	SNORD81	1	1q25.1	238.105	2263.26	3.24332	9.52316	TRUE
258	USP17L8	8	8p23.1	0.0775515	9.18338	3.24039	1.72795	TRUE
259	QSOX1	1	1q24	0.739293	15.4032	3.23741	2.4172	TRUE
260	FLJ45445	19	19p13.3	1.87563	26.0945	3.23605	3.1419	TRUE
261	DPAGT1	11	11q23.3	0.983991	17.6213	3.23048	2.60365	TRUE
262	GTDC2	3	3p22.1	1.75261	24.813	3.22922	3.07541	TRUE
263	MIR4796	3	NA	1.54327	22.8436	3.22885	2.96111	TRUE
264	C19orf6	19	19p13.3	9.33861	95.8958	3.22839	4.98417	TRUE
265	SULF2	20	20q12-q13.2	3.23155	38.6196	3.22696	3.69467	TRUE
266	PTCH1	9	9q22.3	1.75961	24.8159	3.22572	3.07733	TRUE
267	QSOX2	9	9q34.3	0.164069	9.87735	3.22408	1.83122	TRUE
268	KIAA0182	16	16q24.1	2.3416	30.2233	3.22401	3.35255	TRUE
269	PPRC1	10	10q24.32	0.626122	14.094	3.21446	2.30867	TRUE
270	HMGA1P7	6	6q23.2	0.338716	11.4118	3.21279	2.02724	TRUE
271	DAG1	3	3p21	1.73196	24.2974	3.21098	3.05543	TRUE
272	ATG9A	2	2q35	3.74625	42.9069	3.20959	3.85158	TRUE
273	USP17L3	8	8p23.1	0.0775515	8.96064	3.20848	1.712	TRUE
274	TM4SF1	3	3q21-q25	0.292911	10.9363	3.20666	1.97395	TRUE
275	CA14	1	1q21	1.42731	21.3951	3.20576	2.88223	TRUE
276	NETO2	16	16q11	0.399769	11.9084	3.20505	2.08771	TRUE
277	RTN4RL2	11	11q12.1	0.489928	12.7288	3.20389	2.17719	TRUE
278	PLOD3	7	7q22	1.62779	23.1542	3.20035	2.99403	TRUE
279	PCNXL3	11	11q13.1	0.850679	15.8285	3.18478	2.48045	TRUE
280	ZNF300	5	5q33.1	0.558483	13.1362	3.18118	2.23073	TRUE
281	SNORD26	11	11q13	3.33681	38.3338	3.18106	3.70717	TRUE
282	SPSB4	3	3q23	0.461828	12.2209	3.17698	2.13626	TRUE
283	MIR4531	19	NA	1.34198	20.1605	3.17558	2.81552	TRUE
284	ABCG1	21	21q22.3	0.458479	12.1693	3.17464	2.13179	TRUE
285	PRPH	12	12q12-q13	0.473812	12.2622	3.1697	2.1444	TRUE
286	AURKB	17	17p13.1	0.191711	9.72025	3.16923	1.83765	TRUE
287	MCOLN1	19	19p13.2	2.19198	27.6948	3.16827	3.25859	TRUE
288	MIR631	15	15q24.2	0.834202	15.481	3.16758	2.45894	TRUE
289	FAM64A	17	17p13.2	0.0401372	8.33532	3.16593	1.63974	TRUE
290	GPR123	10	10q26	2.33873	28.96	3.16567	3.32213	TRUE
291	SNORA51	20	20p13	2.82737	33.3142	3.16438	3.51854	TRUE
292	LRRTM2	5	5q31.2	1.33864	19.9213	3.16123	2.80628	TRUE
293	FN1	2	2q34	1.9907	25.6643	3.15636	3.15866	TRUE
294	GTF2IRD2P1	7	7q11.23	0.453147	11.9497	3.15567	2.11702	TRUE
295	PIK3IP1	22	22q12.2	3.2029	36.4528	3.15561	3.64919	TRUE
296	WSCD1	17	17p13.2	3.4413	38.5346	3.15406	3.72801	TRUE
297	ABCC5	3	3q27	1.0716	17.4298	3.15322	2.62735	TRUE
298	TBC1D3B	17	17q12	1.05825	17.2748	3.15037	2.6166	TRUE
299	MC1R	16	16q24.3	0.717339	14.2191	3.14764	2.35399	TRUE
300	FLJ14186	4	4q26	0.69231	13.9581	3.14386	2.33092	TRUE
301	LENG8	19	19q13.42	5.12083	53.062	3.14281	4.18513	TRUE
302	MIR3162	11	NA	1.52422	21.2147	3.1376	2.90464	TRUE
303	MIR553	1	1p21.2	0.921358	15.8771	3.13487	2.50956	TRUE
304	IGSF21	1	1p36.13	4.85166	50.2646	3.13104	4.11437	TRUE
305	SLC37A4	11	11q23.3	0.463339	11.8112	3.13007	2.1143	TRUE
306	MIR3180-2	16	NA	0.236517	9.82354	3.12982	1.87119	TRUE
307	NCLN	19	19p13.3	1.49429	20.7688	3.12556	2.88141	TRUE
308	SCAP	3	3p21.31	2.53809	29.8347	3.12351	3.38473	TRUE
309	DOLPP1	9	9q34.1	1.42368	20.1173	3.12315	2.83878	TRUE
310	GLIS2	16	16p13.3	3.10407	34.7089	3.12115	3.59763	TRUE
311	NEU4	2	2q37.3	1.67918	22.2956	3.1202	2.98189	TRUE
312	DSCAM	21	21q22.2	0.924743	15.735	3.12013	2.50473	TRUE
313	PPP2R3B	X	Xp22.33	1.27913	18.7643	3.11634	2.74665	TRUE
314	DVL2	17	17p13.1	2.50956	29.4301	3.11614	3.36936	TRUE
315	TAF1C	16	16q24	2.24568	27.1311	3.11557	3.25631	TRUE
316	SCAMP4	19	19p13.3	4.99925	50.9462	3.11416	4.14186	TRUE
317	SPAG11B	8	8p23.1	0.0282522	7.88944	3.1119	1.59614	TRUE
318	GRIK3	1	1p34.3	0.429293	11.3307	3.10888	2.06974	TRUE
319	GANAB	11	11q12.3	3.70831	39.5922	3.10792	3.78917	TRUE
320	GABRA3	X	Xq28	1.20125	17.9776	3.1079	2.69227	TRUE
321	BAI1	8	8q24.3	4.0645	42.6553	3.10767	3.89425	TRUE
322	SQLE	8	8q24.1	1.2852	18.6481	3.104	2.74432	TRUE
323	MIR4712	15	NA	0.762111	14.1431	3.10328	2.36895	TRUE
324	TACC3	4	4p16.3	0.525184	12.1055	3.10311	2.16054	TRUE
325	TMEM45A	3	3q12.2	0.158488	8.94611	3.10189	1.76319	TRUE
326	C2orf27B	2	2q21	0.373561	10.7907	3.10166	2.00875	TRUE
327	MIR3180-3	16	NA	0.221258	9.48305	3.10162	1.83918	TRUE
328	MIR3180-1	16	NA	0.221258	9.48305	3.10162	1.83918	TRUE
329	AGRN	1	1p36.33	1.40567	19.6469	3.10142	2.81715	TRUE
330	PI4KAP1	22	22q11.21	1.79007	22.9258	3.1002	3.0304	TRUE
331	LOC150568	2	2q12.1	1.2338	18.1537	3.10005	2.70952	TRUE
332	SLC43A1	11	11q12.1	0.047069	7.97586	3.09969	1.6162	TRUE
333	CHERP	19	19p13.1	4.38989	45.1813	3.09898	3.97975	TRUE
334	CLN3	16	16p12.1	1.09017	16.9075	3.09887	2.61306	TRUE
335	GRIA4	11	11q22	3.67892	39.0818	3.0987	3.77553	TRUE
336	GPR56	16	16q13	10.0727	93.8176	3.09815	5.01801	TRUE
337	PPOX	1	1q22	1.43778	19.8597	3.09708	2.83411	TRUE
338	PLXNA3	X	Xq28	0.551744	12.2098	3.08965	2.17871	TRUE
339	SNORD115-15	15	15q11.2	0.781405	14.1559	3.08879	2.37741	TRUE
340	SNORD115-21	15	15q11.2	0.781405	14.1559	3.08879	2.37741	TRUE
341	MIR33A	22	22q13.2	7.26247	68.9922	3.08255	4.58785	TRUE
342	MIR215	1	1q41	0.566339	12.2617	3.0818	2.18829	TRUE
343	ZNF337	20	20p11.1	2.39807	27.7545	3.081	3.30522	TRUE
344	VIPR2	7	7q36.3	2.66962	30.0168	3.07935	3.4153	TRUE
345	WDR85	9	9q34.3	1.81364	22.7795	3.07921	3.03204	TRUE
346	TCF12	15	15q21	17.9842	159.349	3.07834	5.7859	TRUE
347	FLJ22184	19	19p13.2	6.40437	61.2879	3.0725	4.42463	TRUE
348	SNORD115-32	15	15q11.2	0.762111	13.8064	3.07084	2.35273	TRUE
349	SNORD115-39	15	15q11.2	0.762111	13.8064	3.07084	2.35273	TRUE
350	CCT6P3	7	7q11.21	0.276449	9.67424	3.06393	1.8841	TRUE
351	MIR558	2	2p22.3	0.663774	12.9048	3.06305	2.26598	TRUE
352	SLC35B2	6	6p12.1-p11.2	2.97133	32.1525	3.06142	3.52033	TRUE
353	SLC5A2	16	16p12-p11	1.25703	17.8338	3.06083	2.70484	TRUE
354	NLGN2	17	17p13.1	12.0132	107.209	3.05577	5.22979	TRUE
355	LRFN4	11	11q13.2	3.47023	36.1412	3.0546	3.68765	TRUE
356	EPN2	17	17p11.2	9.5207	86.1648	3.05052	4.92042	TRUE
357	PIGT	20	20q12-q13.12	3.37436	35.2023	3.04894	3.65354	TRUE
358	HCN3	1	1q22	0.932039	14.9654	3.04675	2.4735	TRUE
359	JAM3	11	11q25	2.39568	27.0598	3.04673	3.28707	TRUE
360	NUSAP1	15	15q15.1	1.81244	22.1469	3.04092	3.01228	TRUE
361	GNS	12	12q14	1.59337	20.337	3.04046	2.89506	TRUE
362	MIDN	19	19p13.3	6.91517	64.086	3.03965	4.50445	TRUE
363	CTSO	4	4q32.1	2.7436	29.7565	3.03839	3.42362	TRUE
364	PDYN	20	20p13	0.692526	12.8943	3.03724	2.2778	TRUE
365	PCDH1	5	5q31.3	0.70456	12.9701	3.03487	2.28684	TRUE
366	CHST11	12	12q	1.88151	22.5407	3.03026	3.04196	TRUE
367	MIR1306	22	NA	1.46978	19.1581	3.02891	2.81884	TRUE
368	NXF1	11	11q12-q13	4.07494	40.3968	3.02806	3.85742	TRUE
369	AGAP4	10	10q11.22	3.97278	39.5299	3.02686	3.82749	TRUE
370	C5orf15	5	5q31.1	2.60148	28.2938	3.02393	3.36056	TRUE
371	C1QL1	17	17q21	46.0716	380.917	3.02033	7.06695	TRUE
372	PCYOX1L	5	5q32	0.776185	13.3969	3.0189	2.33823	TRUE
373	PHLDB1	11	11q23.3	4.9931	47.5421	3.01786	4.09223	TRUE
374	LOC731275	1	1q43	0.614721	12.0726	3.01719	2.19988	TRUE
375	SUSD5	3	3p22.3	1.80254	21.679	3.01655	2.99501	TRUE
376	ASTN1	1	1q25.2	2.51862	27.4433	3.01501	3.32251	TRUE
377	PCDHB16	5	5q31	0.410173	10.3927	3.01417	2.00296	TRUE
378	COL4A1	13	13q34	0.438214	10.6158	3.01373	2.03114	TRUE
379	SEMA5A	5	5p15.2	0.775238	13.3221	3.01216	2.33409	TRUE
380	HRASLS	3	3q29	2.91459	30.4698	3.00704	3.47238	TRUE
381	SLC52A2	8	8q24.3	0.989761	14.9738	3.00504	2.49511	TRUE
382	SNORD115-34	15	15q11.2	0.762111	13.1329	3.00368	2.31914	TRUE
Case 2: Downregulated in malignant phehnotype (log2(FC)<-3), 157 genes
No	SYMBOL	CHR	MAP	RPKM.BENIGN	RPKM.MALIGNANT	log2(FC)	A	DEG
1	IQCA1	2	2q37.3	177.273	0.655635	-6.75056	4.10267	TRUE
2	MIR4654	1	NA	169.554	1.09104	-6.34987	4.23915	TRUE
3	MIR23C	X	NA	108.497	0.826545	-5.90563	3.82193	TRUE
4	GFAP	17	17q21	9211.41	157.886	-5.85752	10.2406	TRUE
5	PPP1R1B	17	17q12	492.88	7.57038	-5.84866	6.02369	TRUE
6	LOC100288974	10	10q22.3	67.6608	0.369502	-5.64776	3.27753	TRUE
7	MAB21L3	1	1p13.1	2567.68	64.1181	-5.30182	8.6759	TRUE
8	LOC100505702	4	NA	83.6465	1.22066	-5.25239	3.77718	TRUE
9	F5	1	1q23	54.6367	0.512505	-5.20102	3.19745	TRUE
10	EMX2	10	10q26.1	81.1272	1.3011	-5.15746	3.78106	TRUE
11	C12orf39	12	12p12.1	83.6631	1.51271	-5.07442	3.86645	TRUE
12	SLC14A1	18	18q11-q12	42.6788	0.315465	-5.05329	2.92222	TRUE
13	LOC100505875	4	NA	127.27	2.93115	-5.02809	4.489	TRUE
14	C2orf82	2	2q37.1	266.966	7.37987	-4.99898	5.56642	TRUE
15	CCDC173	2	2q31.1	45.3265	0.542994	-4.90803	3.07975	TRUE
16	MIR4791	3	NA	75.8621	1.64313	-4.86195	3.83323	TRUE
17	CCDC144B	17	17p11.2	57.5055	1.31068	-4.66218	3.53941	TRUE
18	MYBPC1	12	12q23.2	59.3668	1.46109	-4.61638	3.60749	TRUE
19	LGI4	19	19q13.11	215.104	7.8351	-4.61234	5.44941	TRUE
20	GATM	15	15q21.1	110.574	3.72571	-4.56133	4.5212	TRUE
21	RNU6-79	13	NA	640.459	26.4236	-4.54787	7.05128	TRUE
22	AIFM3	22	22q11.21	43.7725	1.01319	-4.47505	3.24701	TRUE
23	HPSE2	10	10q23-q24	33.2613	0.550968	-4.46534	2.86584	TRUE
24	FAM107A	3	3p21.1	3233.03	156.74	-4.35771	9.48026	TRUE
25	FXYD1	19	19q13.1	255.699	11.8572	-4.31943	5.84422	TRUE
26	LIX1	5	5q15	77.9546	3.05056	-4.28483	4.16054	TRUE
27	FGF1	5	5q31	78.4579	3.07725	-4.28452	4.16986	TRUE
28	ALDH1A1	9	9q21.13	105.854	4.66563	-4.23727	4.62087	TRUE
29	SNORA28	14	14q32.32	1155.6	62.1893	-4.19407	8.07864	TRUE
30	DAAM2	6	6p21.2	198.652	10.2237	-4.15286	5.56491	TRUE
31	SRSF11	1	1p31	351.713	19.7303	-4.08868	6.41801	TRUE
32	TCEAL6	X	Xq22.1	41.4231	1.53416	-4.06527	3.37414	TRUE
33	FBXO2	1	1p36.22	119.055	6.24044	-4.05148	4.88182	TRUE
34	APLNR	11	11q12	37.0004	1.69303	-3.81871	3.33858	TRUE
35	ANKRD20A11P	21	21q11.2	18.696	0.402969	-3.81135	2.39416	TRUE
36	ANKRD20A5P	18	18p11.21	16.524	0.251255	-3.80789	2.22732	TRUE
37	GSTM5	1	1p13.3	22.8428	0.715951	-3.79647	2.67725	TRUE
38	MYL3	3	3p21.3-p21.2	28.5221	1.18334	-3.75719	3.00513	TRUE
39	RNPC3	1	1p21	229.824	16.2052	-3.74588	5.97771	TRUE
40	EMX2OS	10	10q26.1	28.8214	1.25174	-3.72723	3.03466	TRUE
41	MIR676	X	NA	14.9651	0.206636	-3.72586	2.13392	TRUE
42	MIR3936	5	NA	117.799	8.00763	-3.72123	5.03176	TRUE
43	PMP2	8	8q21.3-q22.1	910.506	68.2436	-3.7185	7.97286	TRUE
44	INTU	4	4q28.1	39.1714	2.06725	-3.71115	3.47252	TRUE
45	SEPT11	4	4q21.1	118.341	8.13607	-3.70737	5.04526	TRUE
46	PGM5P2	9	9q12	384.223	28.5404	-3.70493	6.73708	TRUE
47	MIR4485	11	NA	4826.04	370.174	-3.70097	10.3864	TRUE
48	LOC100192204	10	10p13	35.162	1.78931	-3.69649	3.32815	TRUE
49	UPF3B	X	Xq25-q26	131.923	9.36936	-3.68019	5.21435	TRUE
50	NBPF10	1	1q21.1	1523.02	119.418	-3.66176	8.74278	TRUE
51	GJA1	6	6q21-q23.2	65.2833	4.25533	-3.65679	4.22218	TRUE
52	MIR5690	6	NA	25.7212	1.1365	-3.64467	2.91758	TRUE
53	MALAT1	11	11q13.1	6615.68	533.076	-3.63099	10.8764	TRUE
54	MRO	18	18q21	118.408	8.88199	-3.59495	5.10228	TRUE
55	PRDX1	1	1p34.1	192.905	15.1239	-3.58807	5.80517	TRUE
56	MINOS1P1	13	13q13.1	28.5079	1.46079	-3.58391	3.09107	TRUE
57	KIF6	6	6p21.2	14.5065	0.310818	-3.56434	2.17264	TRUE
58	C10orf11	10	10q22.3	22.5743	1.01592	-3.5477	2.78529	TRUE
59	PLEKHB1	11	11q13.5-q14.1	781.466	65.9861	-3.54609	7.83884	TRUE
60	MAOB	X	Xp11.23	63.7408	4.55657	-3.54241	4.2454	TRUE
61	PCDH9	13	13q21.32	42.8208	2.76618	-3.54044	3.68332	TRUE
62	MIR4329	X	NA	42.3298	2.7276	-3.53904	3.66777	TRUE
63	SLC51B	15	15q22.31	16.3561	0.495397	-3.53684	2.34895	TRUE
64	SDC4	20	20q12	45.7477	3.06554	-3.52338	3.78514	TRUE
65	MT3	16	16q13	898.351	77.4469	-3.5191	8.05319	TRUE
66	AMOT	X	Xq23	41.1428	2.69319	-3.51235	3.64104	TRUE
67	SLC25A18	22	22q11.2	171.693	14.1504	-3.51078	5.67668	TRUE
68	ALDH7A1	5	5q31	59.1452	4.29827	-3.50486	4.15795	TRUE
69	TFF1	21	21q22.3	10.6041	0.0278896	-3.49688	1.78812	TRUE
70	LOC642236	9	9q13	124.508	10.1193	-3.49664	5.22332	TRUE
71	NBPF9	1	1q21.1	542.646	47.2521	-3.494	7.33952	TRUE
72	MTRNR2L8	11	11p15.3	9734.14	865.383	-3.49012	11.5039	TRUE
73	SFRP2	4	4q31.3	11.4328	0.109818	-3.48576	1.8932	TRUE
74	CCDC144A	17	17p11.2	14.6624	0.399046	-3.48479	2.22684	TRUE
75	SNORD114-18	14	14q32	12.3462	0.194829	-3.48155	1.99758	TRUE
76	AGXT2L1	4	4q25	119.568	9.81065	-3.47933	5.17404	TRUE
77	MTRNR2L2	5	5q14.1	29582.2	2668.04	-3.47038	13.1173	TRUE
78	TSHZ2	20	20q13.2	17.3163	0.654954	-3.46826	2.46092	TRUE
79	OGFRL1	6	6q13	64.6163	4.97358	-3.45739	4.30729	TRUE
80	CRLF1	19	19p12	27.9251	1.64112	-3.4531	3.1277	TRUE
81	C5orf49	5	5p15.31	12.6986	0.251919	-3.45182	2.05005	TRUE
82	GGTA1P	9	9q33.2	30.7242	1.95051	-3.42655	3.27424	TRUE
83	RBM25	14	14q24.3	286.406	25.7734	-3.42422	6.45484	TRUE
84	RBFOX3	17	17q25.3	71.1122	5.73154	-3.42123	4.46155	TRUE
85	ARHGAP5	14	14q12	59.4179	4.70981	-3.40346	4.21517	TRUE
86	C14orf38	14	14q23.1	10.8685	0.126375	-3.39737	1.87037	TRUE
87	SNTA1	20	20q11.2	107.473	9.29863	-3.39681	5.06279	TRUE
88	AHI1	6	6q23.3	92.1756	7.86951	-3.39303	4.84537	TRUE
89	SELL	1	1q23-q25	44.1058	3.29553	-3.3924	3.79904	TRUE
90	GMPR	6	6p23	40.2522	2.95218	-3.38375	3.67452	TRUE
91	PCLO	7	7q11.23-q21.3	30.3271	2.01001	-3.37957	3.27955	TRUE
92	MAP7	6	6q23.3	24.8948	1.48917	-3.37893	3.00513	TRUE
93	C19orf18	19	19q13.43	34.0912	2.40053	-3.36728	3.4494	TRUE
94	RARRES2	7	7q36.1	24.1885	1.4473	-3.3635	2.97294	TRUE
95	ANKRD36B	2	2q11.2	141.269	12.8439	-3.3613	5.47182	TRUE
96	PPIG	2	2q31.1	240.366	22.5037	-3.36026	6.23495	TRUE
97	ANKRD36	2	2q11.2	164.456	15.1665	-3.35537	5.69262	TRUE
98	DGCR6	22	22q11	102.425	9.11456	-3.35409	5.0154	TRUE
99	HSP90AB4P	15	15q22.1	16.2171	0.68415	-3.35375	2.4289	TRUE
100	ZNF385A	12	12q13.13	211.744	19.924	-3.34589	6.06003	TRUE
101	CCDC144C	17	17p11.2	22.788	1.35468	-3.33663	2.90385	TRUE
102	MIR152	17	17q21.32	34.4545	2.5373	-3.32525	3.48527	TRUE
103	TPPP3	16	16q22.1	62.8812	5.39711	-3.3199	4.33737	TRUE
104	MIR556	1	1q23.3	11.8208	0.29017	-3.31286	2.02399	TRUE
105	NEMF	14	14q22	139.71	13.1843	-3.31036	5.4814	TRUE
106	CSRP1	1	1q32	274.699	27.0737	-3.2958	6.45905	TRUE
107	BAZ2B	2	2q24.2	114.371	10.8828	-3.27934	5.21047	TRUE
108	NKAPL	6	6p22.1	12.2105	0.366344	-3.27329	2.08697	TRUE
109	ACSS3	12	12q21.31	16.0824	0.777506	-3.26458	2.46215	TRUE
110	RSPH1	21	21q22.3	16.3767	0.824109	-3.25189	2.49314	TRUE
111	S100A1	1	1q21	295.598	30.2297	-3.24752	6.58861	TRUE
112	MIR30A	6	6q13	15.8737	0.779314	-3.24538	2.45401	TRUE
113	UGDH-AS1	4	4p	3069.46	322.883	-3.24491	9.96178	TRUE
114	WDR60	7	7q36.3	133.149	13.1685	-3.24308	5.44615	TRUE
115	MIR30C2	6	6q13	15.6501	0.768338	-3.23507	2.43993	TRUE
116	SRRM1	1	1p36.11	178.842	18.1817	-3.22893	5.87612	TRUE
117	MOBP	3	3p22.1	21.2408	1.37383	-3.22792	2.86118	TRUE
118	PLSCR4	3	3q24	15.3706	0.753804	-3.22255	2.42176	TRUE
119	MIR4699	12	NA	18.6039	1.12093	-3.20837	2.68888	TRUE
120	UBE2Q2P1	15	15q25.2	19.5789	1.23404	-3.20344	2.76137	TRUE
121	CCDC80	3	3q13.2	52.3294	4.83006	-3.19335	4.14019	TRUE
122	MIR4306	13	NA	16.4616	0.9092	-3.19314	2.52954	TRUE
123	KIF27	9	9q21.32	25.1028	1.8604	-3.18992	3.11117	TRUE
124	LOC100289473	20	20p13	17.7798	1.10132	-3.15982	2.6512	TRUE
125	ANKRD20A1	9	9q13	57.8463	5.58627	-3.15942	4.29917	TRUE
126	NCKAP5	2	2q21.2	16.9528	1.01196	-3.15754	2.58737	TRUE
127	MAP7D2	X	Xp22.12	26.4017	2.07514	-3.15554	3.19842	TRUE
128	TNNT2	1	1q32	15.5228	0.866185	-3.14629	2.47324	TRUE
129	CCDC163P	1	1p34.1	18.0941	1.17275	-3.13553	2.68729	TRUE
130	PURA	5	5q31	138.437	14.9289	-3.1299	5.55852	TRUE
131	MYOM1	18	18p11.31	12.5609	0.554066	-3.12533	2.19871	TRUE
132	ANKRD20A2	9	9p12	51.9663	5.07524	-3.12406	4.16497	TRUE
133	CCDC148-AS1	2	2q24.1	11.2522	0.414319	-3.11486	2.05754	TRUE
134	RANBP3L	5	5p13.2	31.8734	2.81876	-3.10574	3.48598	TRUE
135	DYX1C1	15	15q21.3	19.1471	1.34068	-3.10557	2.77971	TRUE
136	MIR3943	7	NA	9.97672	0.275515	-3.1053	1.90373	TRUE
137	ANKRD20A3	9	9p12	47.7403	4.66457	-3.10508	4.0545	TRUE
138	PAQR6	1	1q22	123.326	13.5137	-3.09863	5.40866	TRUE
139	EGLN3	14	14q13.1	24.3107	1.95761	-3.09724	3.11305	TRUE
140	HRSP12	8	8q22	94.347	10.1505	-3.09608	5.02707	TRUE
141	LOC100128511	10	10p12.31	21.1986	1.60447	-3.0914	2.92669	TRUE
142	HSPB8	12	12q24.23	318.691	36.5818	-3.08857	6.77625	TRUE
143	MIR548AP	15	NA	213.071	24.1964	-3.0868	6.19855	TRUE
144	MBP	18	18q23	212.957	24.3519	-3.07715	6.2026	TRUE
145	SNTB1	8	8q23-q24	11.9287	0.538053	-3.0714	2.1568	TRUE
146	CCDC11	18	18q21.1	16.8604	1.12649	-3.07022	2.62358	TRUE
147	KCNQ1OT1	11	11p15	132.22	14.8987	-3.06683	5.52425	TRUE
148	SLC25A48	5	5q31.1	13.8559	0.776703	-3.06376	2.36108	TRUE
149	PRPF38B	1	1p13.3	79.9648	8.70322	-3.06076	4.80884	TRUE
150	KRT8	12	12q13	9.52103	0.265388	-3.05562	1.86739	TRUE
151	MIR3156-2	18	NA	16.245	1.07668	-3.05382	2.58119	TRUE
152	HMGN5	X	Xq13.3	61.8184	6.64201	-3.03916	4.45353	TRUE
153	NPM2	8	8p21.3	36.0993	3.55013	-3.02741	3.69961	TRUE
154	WWTR1	3	3q23-q24	23.3018	2.00227	-3.01694	3.09452	TRUE
155	STON2	14	14q31.1	20.3021	1.63596	-3.0146	2.90563	TRUE
156	KBTBD11	8	8p23.3	51.7198	5.55675	-3.00729	4.21663	TRUE
157	PNPLA4	X	Xp22.3	11.3945	0.54684	-3.00231	2.13048	TRUE

## Sheet: Case3
Case 3: Upregulated in malignant phehnotype (log2(FC)>3), 8 genes
No	SYMBOL	CHR	MAP	RPKM.BENIGN	RPKM.MALIGNANT	log2(FC)	A	DEG
1	HBB	11	11p15.5	17.8385	1417.52	6.23456	7.35289	TRUE
2	MBP	18	18q23	0.751921	75.3367	5.44537	3.53162	TRUE
3	HBA1	16	16p13.3	173.703	5888.08	5.07507	9.98629	TRUE
4	HBA2	16	16p13.3	194.598	6062.28	4.95413	10.0888	TRUE
5	SLC14A1	18	18q11-q12	2.30177	59.1387	4.18698	3.81673	TRUE
6	MAG	19	19q13.1	0.00606018	8.33333	3.21368	1.61555	TRUE
7	MAL	2	2q11.1	0.0134736	7.9865	3.14845	1.59353	TRUE
8	CALB1	8	8q21.3	1.38117	18.3894	3.02553	2.76444	TRUE
Case 3: Downregulated in malignant phehnotype (log2(FC)<-3), 3 genes
No	SYMBOL	CHR	MAP	RPKM.BENIGN	RPKM.MALIGNANT	log2(FC)	A	DEG
1	SNORD115-38	15	15q11.2	9.42321	0.205354	-3.11227	1.82559	TRUE
2	VGF	7	7q22.1	459.991	32.198	-3.79557	6.95081	TRUE
3	VEGFA	6	6p12	151.557	9.2769	-3.89187	5.30727	TRUE
